# Supplementary material for: Unilateral Biportal Endoscopic Laminectomy for Treating Cervical Stenosis: A Technical Note and Preliminary Results
Source: Medicina (Kaunas). 2023 Feb 7;59(2):305. doi: 10.3390/medicina59020305 (PMC9965142; doi:10.3390/medicina59020305)
Supplement: Supplementary file 1 [file medicina-59-00305-s001.zip]

Archive with 1 entries (1 files):
- medicina-2134329-supplementary.mp4
